# Supplementary material for: Body mass index influences infliximab post-infusion levels and correlates with prospective loss of response to the drug in a cohort of inflammatory bowel disease patients under maintenance therapy with Infliximab
Source: PLoS One. 2017 Oct 26;12(10):e0186575. doi: 10.1371/journal.pone.0186575 (PMC5657978; doi:10.1371/journal.pone.0186575)
Supplement: S1 File — (XLSX) [file pone.0186575.s001.xlsx]

## Sheet: Sheet1
					T pre (2 months before))	T0	T1 (2 months after)	T-pre dicotomous (Y=1 , no=0)	T 0 dicotommous (Y=1 n =0)	T 1 dicotomous (y=1 n=0)	T0	T1		pre (A) IFX	post (B) IFX		pre (A) TNF	post (B) TNF		pre (A) ADA complete	post (B) ADA complete		clearance IFX (ml/min/kg) = velocità di infusione/[(IFXpre-IFXpost)/2]
	BMI	Total body fat	immunosoppressant Y (1) - N (0)	interval	Disease activity (HBI/MAYO)	Disease activity (HBI/MAYO)	Disease activity (HBI/MAYO)				response to IFX pre (y=1, No=0)	response to IFX pre (y=1, No=0)	SAMPLES	[ug/mL]	[ug/mL]	delta IFX post-pre	[pg/mL]	[pg/mL]	delta TNF pre-post	[AU/ml]	[AU/ml]	delta ADA pre-post
1	26,3	18825	0	8	8	8	9	0	0	0	1	0	159	2.8	133	130.2	134.103	95.4234	102.203	31.9	5.6	-26.3	0,80 x 10-3
2	21,3	21232	0	8	3	4	4	1	0	0	1	0	6.	0.3	118	117.7	87.3427	45.6792	57.3427	30	7.2	-22.8
3	47,1	60338	1	4	16	7	6	0	0	0	0	0	165	7.6	231	223.4	126.177	96.9077	122.777	3.4	1.5	-1.9	1,04 x 10-3
4	25,3	22637	0	8	1	7	1	1	0	1	0	1	151	1.8	96	94.2	41.9488	10.2767	15.4488	26.5	4.6	-21.9	1,27 x 10-3
5	20,3	15191	0	4	3	4	3	1	0	1	0	1	25	0.2	100	99.8	27.976	3.39476	-222.224	250.2	85	-165.2
6	21,3	19637	0	8	4	5	7	0	0	0	1	1	146	1.7	181	179.3	35.1027	14.1541	19.4027	15.7	2.3	-13.4	0,68 x 10-3
7	30,4	28013	0	4	11	5	6	0	0	0	1	1	161	0.3	135	134.7	0	0	-287.8	287.8	156.2	-131.6
8	23,5	17278	0	6	5	3	4	0	1	0	1	1	119	20	212	192	0	91.7329	-5.1	5.1	2.2	-2.9	0,71 x 10-3
9	27,8	27534	0	8	2	3	4	1	1	0	1	1	163	4.8	214	209.2	56.128	38.4248	54.728	1.4	1	-0.4	0,57 x 10-3
10	22,0	15309	0	8	4	4	3	1	1	0	1	1	181	5	167	162	17.5754	12.3374	-62.4246	80	12.4	-67.6	0,72 x 10-3
11	27,0	24911	0	4	4	2	1	0	1	1	1	1	40	12.7	161	148.3	27.5188	26.1529	9.61876	17.9	4.6	-13.3	1,43 x 10-3
12	22,5	16547	0	8	1	1	1	1	1	1	1	1	102	18	168	150	231.388	188.612	230.088	1.3	1.5	0.2	1,33 x 10-3
13	30,2	25986	0	8	2	1	1	1	1	1	1	1	7.	41	252	211	255.942	141.94	254.642	1.3	1.1	-0.2	0,85 x 10-3
14	24,2	27469	0	6	3	3	3	1	1	1	1	1	182	6.3	101	94.7	153.382	113.346	149.682	3.7	2	-1.7	1,54 x 10-3
15	24,2	28470	0	8	3	3	3	1	1	1	1	1	108	3.8	121	117.2	38.1067	43.7271	32.5067	5.6	2.9	-2.7	0,99 x 10-3
16	20,6	24613	0	6	3	3	3	1	1	1	1	1	79	7.3	132	124.7	66.5518	46.8237	60.4518	6.1	5.4	-0.7	1,19 x 10-3
17	20,5	9548	0	8	2	2	2	1	1	1	1	1	191	1.6	131	129.4	1.28478	1.50905	-11.3152	12.6	4.3	-8.3	0,94 x 10-3
18	25,1	23466	0	8	3	3	3	1	1	1	1	1	44	6.5	122	115.5	6.16103	7.4649	-6.83897	13	3.6	-9.4	0,96 x 10-3
19	24,2	15978	0	8	3	2	2	1	1	1	1	1	110	1.8	149	147.2	266.336	149.27	245.636	20.7	4.3	-16.4	0,82 x 10-3
20	33,3	29732	0	6	1	1	1	1	1	1	1	1	2	6.3	189	182.7				96.4	13.5	-82.9	0,85 x 10-3
21	27,1	23467	0	8	2	2	2	1	1	1	1	1	120	8	185	177				147.3	35.7	-111.6	0,64 x 10-3
22	26,57	14326	1	8	2	2	2	1	1	1	0	1	162	0.6	176	175.4				21.6	3.6	-18	0,70 x 10-3
23	29,9	27550	1	8	2	2	2	1	1	1	1	1	37	5.7	258	252.3	37.4714	24.0459	32.2714	5.2	1.4	-3.8	0,94 x 10-3
24	20,9	24549	1	8	2	2	2	1	1	1	1	1	1	4	168	164				88.4	19.1	-69.3	0,72 x 10-3
													111.273	7.00417	162.5	155.496	80.5249	57.5612		48.8792	15.875
							PRE										POST
					IFX	ADA
						TNF
